# Supplementary material for: Phenotypic Characterisation of the Abruzzo Donkey (Equus asinus), an Endangered Italian Genetic Resource: Body Measurements
Source: Animals (Basel). 2026 Jun 22;16(12):1932. doi: 10.3390/ani16121932 (PMC13295899; doi:10.3390/ani16121932)
Supplement: Supplementary file 1 [file animals-16-01932-s001.zip]

Archive with 1 entries (1 files):
- animals-4356570-supplementary.pdf
